# Supplementary material for: Plasma Proteomics of Type 2 Diabetes, Hypertension, and Co-Existing Diabetes/Hypertension in Thai Adults
Source: Life (Basel). 2024 Oct 5;14(10):1269. doi: 10.3390/life14101269 (PMC11509282; doi:10.3390/life14101269)
Supplement: Supplementary file 1 [file life-14-01269-s001.zip]

Archive with 1 entries (1 files):
- life-3131462-supplementary.pdf
